# Supplementary material for: Association of Vitamin E Levels with Metabolic Syndrome, and MRI-Derived Body Fat Volumes and Liver Fat Content
Source: Nutrients. 2017 Oct 18;9(10):1143. doi: 10.3390/nu9101143 (PMC5691759; doi:10.3390/nu9101143)
Supplement: Supplementary file 1 [file nutrients-09-01143-s001.zip]

Archive with 1 entries (1 files):
- nutrients-215788-supplementary.pdf
